# Supplementary material for: Convenience-Oriented Dietary Behavioral Patterns Across BMI Classes in University Students: Associations with Overweight and Obesity Risk During the Transition to University Life
Source: Nutrients. 2026 Jul 20;18(14):2368. doi: 10.3390/nu18142368 (PMC13416017; doi:10.3390/nu18142368)
Supplement: Supplementary file 1 [file nutrients-18-02368-s001.zip]

Archive with 6 entries (6 files):
- File S1. Nutrients_Questionnaire_English.pdf
- Supplementary Table S1.pdf
- Supplementary Table S2.pdf
- Supplementary Table S3.pdf
- Supplementary Table S4.pdf
- Supplementary Table S5.pdf
